# Supplementary material for: Impact of COVID-19 social distancing on medical research from the perspective of postgraduate students: a cross-sectional online survey
Source: PeerJ. 2022 May 12;10:e13384. doi: 10.7717/peerj.13384 (PMC9107783; doi:10.7717/peerj.13384)
Supplement: Table S1 — All results of the online survey. [file peerj-10-13384-s001.xlsx]

## Sheet: Sheet1_content
ID	Response time	Answers time	Origin	Details in origin	Item1	Item2	Item3	Item4	Item5	Item6	Item7	Item8.1 (optional)	Item8.2 (optional)	Item9	Item10	Item11	Item12	Item13	Item14	Item15	Item16	Item17	Item18	Item19	Item20	Item21
1	2021/10/31 16:07:02	231s	Wechat	N/A	1	29	2	3	3	1	2	-3	-3	4	10	1	3	2	3	3	1	4	4	1	1	1
2	2021/10/31 16:09:43	89s	Wechat	N/A	1	30	2	3	3	1	2	-3	-3	2	7	1	3	2	3	2	1	8	7	4	2	1
3	2021/10/31 16:25:08	89s	URL	Direct	1	30	2	3	3	1	1	3	-3	4	8	2	3	3	3	1	11	11	11	11	11	1
4	2021/10/31 16:25:17	88s	Wechat	N/A	1	32	2	3	4	1	2	-3	-3	2	8	2	3	2	3	3	1	5	2	3	1	1
5	2021/10/31 16:31:51	113s	Wechat	N/A	1	32	2	3	4	1	2	-3	-3	1	9	2	3	2	3	3	1	4	7	3	1	1
6	2021/10/31 16:32:07	118s	Wechat	N/A	2	29	1	1	3	1	2	-3	-3	3	1	2	3	2	4	2	1	1	1	1	1	1
7	2021/10/31 16:32:24	78s	Wechat	N/A	1	28	2	3	4	1	1	4	-3	1	7	3	3	2	3	2	2	6	6	7	6	1
8	2021/10/31 16:33:05	49s	Wechat	N/A	1	31	2	3	4	1	1	2	-3	3	8	1	3	2	2	2	7	8	8	8	8	1
9	2021/10/31 16:34:09	86s	Wechat	N/A	2	26	1	4	1	2	2	-3	-3	3	1	3	3	1	3	2	9	9	10	9	6	2
10	2021/10/31 16:34:34	83s	Wechat	N/A	1	28	2	4	1	2	2	-3	-3	3	2	1	3	1	2	2	11	9	9	9	8	1
11	2021/10/31 16:35:09	127s	Wechat	N/A	2	25	1	4	2	2	1	3	-3	4	2	3	3	1	3	3	3	11	5	4	4	2
12	2021/10/31 16:35:39	77s	Wechat	N/A	2	25	1	4	3	2	1	3	-3	4	5	3	4	1	2	2	2	3	11	11	9	1
13	2021/10/31 16:36:16	106s	Wechat	N/A	2	24	1	3	3	1	2	-3	-3	4	9	3	3	4	2	3	7	10	10	10	9	1
14	2021/10/31 16:36:22	80s	Wechat	N/A	1	31	1	3	3	1	2	-3	-3	1	3	1	3	2	3	2	10	11	11	10	9	1
15	2021/10/31 16:36:34	83s	Wechat	N/A	1	26	1	3	3	2	2	-3	-3	1	10	2	3	3	3	3	1	5	6	11	10	1
16	2021/10/31 16:37:01	102s	Wechat	N/A	1	33	2	3	3	1	2	-3	-3	3	5	3	3	5	3	3	7	10	11	9	3	1
17	2021/10/31 16:37:40	126s	Wechat	N/A	1	28	1	3	3	1	2	-3	-3	4	10	1	3	3	2	2	1	2	2	8	1	1
18	2021/10/31 16:37:52	101s	Wechat	N/A	1	33	2	3	4	1	2	-3	-3	3	10	3	3	4	3	3	1	1	1	1	1	1
19	2021/10/31 16:38:01	133s	Wechat	N/A	2	30	1	4	2	2	1	3	-3	4	1	3	3	3	2	3	1	3	5	1	4	1
20	2021/10/31 16:38:05	127s	Wechat	N/A	2	35	2	4	1	2	2	-3	-3	2	1	1	3	2	3	3	2	2	3	2	5	1
21	2021/10/31 16:38:52	191s	Wechat	N/A	1	26	1	4	3	2	2	-3	-3	4	6	1	3	2	3	3	1	11	8	8	7	1
22	2021/10/31 16:39:08	92s	URL	Direct	1	30	1	6	1	2	1	3	-3	4	6	2	4	2	5	4	11	11	11	11	11	1
23	2021/10/31 16:39:35	118s	URL	Direct	1	33	2	6	4	1	1	1	-3	5	10	1	4	5	2	2	6	10	10	4	3	1
24	2021/10/31 16:40:00	80s	Wechat	N/A	2	30	2	4	2	1	1	1	-3	2	1	1	3	1	2	2	1	1	2	1	1	1
25	2021/10/31 16:40:17	164s	Wechat	N/A	1	33	2	4	2	2	1	2	-3	4	1	3	3	1	3	2	6	11	10	6	6	1
26	2021/10/31 16:40:38	94s	Wechat	N/A	1	31	2	3	4	1	1	4	-3	3	6	3	4	2	3	3	8	8	11	11	8	1
27	2021/10/31 16:40:39	67s	Wechat	N/A	2	30	1	4	3	1	2	-3	-3	4	5	2	3	5	2	2	2	2	3	6	3	1
28	2021/10/31 16:40:40	103s	URL	Direct	1	38	2	6	4	1	3	-3	5	1	4	3	4	5	4	3	2	3	3	1	6	1
29	2021/10/31 16:40:54	96s	Wechat	N/A	1	26	1	4	3	2	1	3	-3	4	4	3	3	2	3	3	5	5	5	3	2	1
30	2021/10/31 16:40:56	125s	URL	Direct	1	25	1	3	3	2	3	-3	6	1	7	2	3	3	4	3	1	9	6	3	4	2
31	2021/10/31 16:41:02	118s	Wechat	N/A	2	32	2	6	3	1	1	3	-3	4	8	3	3	3	3	3	3	2	2	3	3	1
32	2021/10/31 16:41:03	76s	Wechat	N/A	2	24	1	3	3	2	1	3	-3	4	8	1	3	2	1	2	11	11	11	11	11	1
33	2021/10/31 16:42:03	110s	Wechat	N/A	1	28	2	6	3	2	1	1	-3	4	9	3	3	3	2	3	2	10	10	4	3	1
34	2021/10/31 16:42:13	115s	Wechat	N/A	2	32	2	6	4	1	1	1	-3	3	7	2	4	5	4	3	1	8	8	7	6	1
35	2021/10/31 16:42:34	144s	Wechat	N/A	2	29	1	6	2	2	1	2	-3	5	9	1	3	2	3	3	6	6	6	6	1	2
36	2021/10/31 16:42:45	52s	Wechat	N/A	1	29	1	4	1	2	1	3	-3	4	9	3	2	2	3	3	3	6	3	6	1	1
37	2021/10/31 16:42:48	86s	Wechat	N/A	2	26	1	4	1	2	1	3	-3	4	2	3	4	3	4	4	1	7	3	2	1	1
38	2021/10/31 16:42:53	103s	URL	Direct	1	29	1	6	1	2	1	3	-3	4	9	1	2	1	3	2	2	2	9	6	2	1
39	2021/10/31 16:42:54	193s	Wechat	N/A	2	30	1	3	3	1	3	-3	5	1	8	2	3	5	3	3	1	1	2	3	3	1
40	2021/10/31 16:42:57	107s	Wechat	N/A	2	27	1	6	3	2	1	3	-3	5	9	3	3	3	3	2	2	9	9	10	2	1
41	2021/10/31 16:43:00	114s	Wechat	N/A	1	32	2	6	4	1	3	-3	4	3	8	3	4	4	3	2	1	3	5	5	5	1
42	2021/10/31 16:43:24	134s	Wechat	N/A	2	28	1	6	2	2	2	-3	-3	5	6	2	3	3	3	5	1	11	11	11	7	1
43	2021/10/31 16:44:14	93s	Wechat	N/A	1	28	1	6	3	2	1	3	-3	5	11	3	3	1	3	3	8	8	7	4	6	1
44	2021/10/31 16:44:26	77s	Wechat	N/A	1	29	2	3	4	1	2	-3	-3	1	8	2	3	3	5	1	8	11	11	11	8	1
45	2021/10/31 16:44:28	105s	Wechat	N/A	2	25	1	3	2	2	2	-3	-3	3	9	3	4	5	3	3	1	1	4	3	1	1
46	2021/10/31 16:44:41	180s	Wechat	N/A	2	36	2	6	4	1	1	3	-3	3	8	1	3	2	3	4	9	11	11	11	11	1
47	2021/10/31 16:44:47	66s	Wechat	N/A	1	32	2	6	4	1	2	-3	-3	5	11	1	4	3	5	5	2	1	1	7	11	1
48	2021/10/31 16:44:50	101s	Wechat	N/A	1	26	1	4	1	2	1	3	-3	4	1	3	4	2	3	3	1	1	2	4	4	1
49	2021/10/31 16:45:04	131s	Wechat	N/A	2	26	1	3	1	2	1	3	-3	1	7	3	3	3	1	2	1	11	11	11	6	1
50	2021/10/31 16:45:11	89s	Wechat	N/A	1	32	2	3	4	1	1	2	-3	1	6	3	4	1	3	3	6	6	7	6	6	1
51	2021/10/31 16:45:37	81s	Wechat	N/A	2	25	1	4	1	2	1	3	-3	4	3	2	2	2	4	4	7	11	9	7	6	1
52	2021/10/31 16:46:07	105s	Wechat	N/A	2	24	1	3	1	2	1	3	-3	3	8	1	3	3	1	3	11	11	11	11	11	2
53	2021/10/31 16:46:08	97s	Wechat	N/A	1	30	2	4	2	2	1	3	-3	3	1	3	4	2	4	4	1	9	8	6	3	1
54	2021/10/31 16:46:14	81s	Wechat	N/A	2	27	1	6	3	2	1	3	-3	4	7	3	3	5	4	1	1	11	11	11	11	2
55	2021/10/31 16:46:22	147s	Wechat	N/A	2	26	1	4	1	2	1	3	-3	4	2	2	3	4	3	3	2	5	5	8	6	1
56	2021/10/31 16:46:23	117s	Wechat	N/A	1	32	2	3	3	1	1	1	-3	1	4	1	3	4	1	2	8	9	9	11	10	1
57	2021/10/31 16:46:24	92s	Wechat	N/A	1	33	2	6	4	1	1	3	-3	3	6	1	3	5	3	2	11	11	11	11	11	1
58	2021/10/31 16:46:26	78s	Wechat	N/A	1	32	2	3	3	1	1	2	-3	1	5	2	3	3	3	2	10	9	8	9	10	1
59	2021/10/31 16:46:28	162s	Wechat	N/A	2	30	2	6	3	1	1	2	-3	4	8	4	3	2	3	3	2	2	2	4	2	1
60	2021/10/31 16:46:32	101s	Wechat	N/A	1	25	1	3	3	2	2	-3	-3	2	6	3	4	2	3	2	2	8	7	4	4	1
61	2021/10/31 16:46:40	92s	Wechat	N/A	2	28	2	6	3	2	1	1	-3	3	7	3	4	5	5	2	9	9	10	9	7	1
62	2021/10/31 16:47:36	92s	Wechat	N/A	1	29	2	3	4	1	2	-3	-3	3	6	2	4	3	5	4	2	7	7	6	1	1
63	2021/10/31 16:47:39	159s	Wechat	N/A	1	29	2	3	3	1	2	-3	-3	1	6	1	3	2	2	1	5	10	8	6	9	1
64	2021/10/31 16:47:45	82s	Wechat	N/A	2	33	2	5	4	1	1	3	-3	3	4	1	3	3	2	3	2	9	7	8	8	1
65	2021/10/31 16:48:12	75s	Wechat	N/A	1	31	1	4	3	1	1	3	-3	3	2	3	3	1	1	4	6	6	6	1	1	2
66	2021/10/31 16:48:14	125s	Wechat	N/A	1	33	2	6	4	1	2	-3	-3	3	4	3	4	3	1	3	8	6	9	11	11	1
67	2021/10/31 16:48:15	93s	Wechat	N/A	2	25	2	4	1	2	1	2	-3	3	2	3	3	3	4	2	1	1	1	1	1	1
68	2021/10/31 16:48:16	140s	Wechat	N/A	1	35	2	6	4	2	1	3	-3	1	6	1	3	2	1	1	9	11	11	11	11	1
69	2021/10/31 16:48:30	122s	Wechat	N/A	1	34	2	6	4	1	1	3	-3	3	8	3	3	2	4	2	4	11	10	8	6	1
70	2021/10/31 16:48:41	124s	Wechat	N/A	1	29	1	3	1	2	2	-3	-3	2	7	3	3	2	3	2	1	1	1	1	1	1
71	2021/10/31 16:49:01	107s	Wechat	N/A	2	33	2	6	3	1	1	3	-3	4	8	4	3	3	3	3	1	8	3	6	6	1
72	2021/10/31 16:49:19	85s	Wechat	N/A	1	25	1	3	1	2	2	-3	-3	2	7	3	3	3	3	4	1	9	7	6	4	1
73	2021/10/31 16:49:20	101s	Wechat	N/A	1	35	2	3	3	1	2	-3	-3	3	9	2	3	3	2	2	4	10	7	7	8	1
74	2021/10/31 16:49:28	108s	Wechat	N/A	1	25	1	3	2	2	1	3	-3	3	7	3	3	2	1	2	8	10	10	10	2	1
75	2021/10/31 16:49:29	100s	Wechat	N/A	1	32	2	3	3	1	2	-3	-3	2	8	2	3	4	4	4	11	11	11	11	11	1
76	2021/10/31 16:49:47	84s	Wechat	N/A	1	29	1	6	3	2	1	3	-3	3	7	2	3	3	3	3	1	11	11	11	10	1
77	2021/10/31 16:49:55	170s	Wechat	N/A	1	28	2	3	3	1	1	3	-3	2	4	1	4	2	1	2	7	11	11	11	11	1
78	2021/10/31 16:50:28	53s	Wechat	N/A	2	32	2	3	2	2	1	1	-3	3	6	1	3	4	4	3	6	6	6	6	6	1
79	2021/10/31 16:50:33	164s	Wechat	N/A	2	26	1	3	1	2	2	-3	-3	1	7	1	3	4	4	4	5	7	8	8	8	1
80	2021/10/31 16:50:55	79s	Wechat	N/A	2	25	1	4	3	2	1	3	-3	4	2	2	3	2	3	3	1	10	10	10	6	1
81	2021/10/31 16:51:03	87s	Wechat	N/A	2	30	1	4	4	1	2	-3	-3	1	1	3	4	3	4	2	1	1	1	2	1	1
82	2021/10/31 16:51:09	173s	Wechat	N/A	1	29	2	3	4	1	2	-3	-3	2	6	2	3	5	2	3	6	9	8	8	6	1
83	2021/10/31 16:51:14	267s	Wechat	N/A	1	28	2	3	3	1	3	-3	5	1	6	2	3	2	1	1	5	11	11	11	6	1
84	2021/10/31 16:51:31	114s	Wechat	N/A	2	28	2	6	2	2	1	3	-3	5	7	1	3	2	3	5	4	8	7	3	7	1
85	2021/10/31 16:51:32	129s	Wechat	N/A	1	26	1	3	1	2	1	3	-3	4	10	3	3	4	3	4	1	2	3	1	1	1
86	2021/10/31 16:51:36	86s	Wechat	N/A	2	24	1	3	1	2	1	3	-3	1	7	3	3	1	1	1	7	11	11	11	11	2
87	2021/10/31 16:51:42	116s	Wechat	N/A	1	27	1	3	3	1	1	3	-3	4	7	1	3	1	1	1	3	11	2	10	10	1
88	2021/10/31 16:51:45	123s	Wechat	N/A	1	32	2	3	3	2	1	1	-3	4	9	2	3	1	1	2	9	11	11	11	7	1
89	2021/10/31 16:51:47	166s	Wechat	N/A	2	27	1	6	3	2	1	1	-3	4	9	1	2	4	3	3	4	7	7	4	4	1
90	2021/10/31 16:51:50	86s	Wechat	N/A	2	26	1	3	1	2	1	2	-3	2	9	2	4	2	2	3	8	10	9	9	9	1
91	2021/10/31 16:51:59	117s	Wechat	N/A	2	26	1	4	2	2	1	3	-3	4	1	3	2	1	2	2	2	3	6	1	11	1
92	2021/10/31 16:53:17	86s	Wechat	N/A	2	28	2	6	3	2	1	3	-3	4	8	3	3	2	1	2	10	11	11	11	11	1
93	2021/10/31 16:53:21	111s	Wechat	N/A	2	25	1	3	2	2	1	4	-3	3	8	3	2	5	5	4	1	4	3	3	2	1
94	2021/10/31 16:53:22	98s	Wechat	N/A	1	35	2	6	2	2	2	-3	-3	5	10	3	4	5	3	2	6	6	5	10	11	1
95	2021/10/31 16:53:30	162s	Wechat	N/A	1	33	2	6	4	1	2	-3	-3	1	6	3	3	3	4	1	1	10	11	11	11	1
96	2021/10/31 16:54:01	108s	Wechat	N/A	1	25	1	3	3	2	1	3	-3	4	8	1	3	4	2	4	5	7	8	9	9	1
97	2021/10/31 16:54:10	102s	URL	Direct	2	28	1	3	1	2	2	-3	-3	1	5	2	3	3	1	1	10	11	11	11	10	1
98	2021/10/31 16:54:43	193s	Wechat	N/A	1	29	1	6	1	2	1	3	-3	2	7	3	2	2	3	3	1	9	9	6	7	1
99	2021/10/31 16:54:52	68s	Wechat	N/A	1	31	1	2	4	2	3	-3	5	5	11	1	4	1	4	3	11	11	1	1	10	1
100	2021/10/31 16:55:16	105s	Wechat	N/A	1	27	1	4	1	2	1	3	-3	5	1	1	3	3	3	5	3	3	3	1	1	1
101	2021/10/31 16:55:36	63s	Wechat	N/A	1	30	1	3	3	1	1	3	-3	3	6	1	4	2	2	4	6	11	11	11	11	1
102	2021/10/31 16:55:53	121s	Wechat	N/A	2	26	1	6	2	2	1	3	-3	5	7	2	3	2	2	1	3	10	9	7	8	2
103	2021/10/31 16:55:56	90s	Wechat	N/A	1	27	2	6	3	2	1	3	-3	4	9	3	3	3	3	4	1	10	8	6	2	1
104	2021/10/31 16:55:57	64s	Wechat	N/A	1	26	1	3	1	2	1	3	-3	4	7	1	3	2	1	1	8	9	9	9	1	1
105	2021/10/31 16:56:04	135s	Wechat	N/A	1	29	2	3	3	1	2	-3	-3	1	4	2	3	2	2	3	1	1	1	1	1	1
106	2021/10/31 16:56:09	127s	Wechat	N/A	1	30	1	4	3	1	2	-3	-3	2	1	3	4	1	3	3	1	1	1	1	1	1
107	2021/10/31 16:56:22	86s	Wechat	N/A	1	28	1	3	2	1	1	1	-3	2	7	3	2	2	3	2	7	7	7	4	6	1
108	2021/10/31 16:56:28	126s	URL	Direct	2	25	1	3	1	2	1	2	-3	4	6	3	3	5	1	2	1	1	1	1	11	1
109	2021/10/31 16:56:30	82s	URL	Direct	1	26	1	3	3	2	1	3	-3	1	4	1	3	4	3	5	11	11	11	11	11	1
110	2021/10/31 16:56:39	151s	Wechat	N/A	2	28	1	6	3	2	1	3	-3	4	9	3	3	5	1	2	1	11	11	11	11	2
111	2021/10/31 16:56:43	170s	URL	Direct	2	28	1	6	1	2	1	1	-3	3	3	3	3	2	4	4	1	6	7	1	4	1
112	2021/10/31 16:57:05	81s	Wechat	N/A	1	29	1	3	1	2	1	1	-3	1	8	3	3	1	3	1	6	8	11	11	9	2
113	2021/10/31 16:57:15	189s	Wechat	N/A	1	24	1	3	3	2	2	-3	-3	1	6	2	3	1	4	2	1	11	11	11	11	1
114	2021/10/31 16:57:38	110s	Wechat	N/A	1	25	1	3	3	2	1	3	-3	3	7	1	3	1	5	4	1	10	8	8	3	1
115	2021/10/31 16:57:51	126s	Wechat	N/A	2	26	1	3	1	2	2	-3	-3	2	8	3	3	3	4	4	1	1	1	1	1	1
116	2021/10/31 16:57:54	120s	Wechat	N/A	2	26	1	2	1	2	2	-3	-3	5	8	2	3	2	4	4	3	11	9	1	1	1
117	2021/10/31 16:58:37	121s	Wechat	N/A	1	30	1	6	3	2	3	-3	6	4	9	1	4	4	2	3	8	11	9	11	11	1
118	2021/10/31 16:58:45	109s	Wechat	N/A	1	24	1	3	1	2	3	-3	4	1	8	2	3	5	2	2	1	1	4	5	2	1
119	2021/10/31 16:58:52	165s	Wechat	N/A	1	36	2	6	4	1	3	-3	5	4	9	3	4	4	2	2	6	7	10	4	6	1
120	2021/10/31 16:58:53	86s	Wechat	N/A	2	27	1	6	3	2	1	3	-3	4	8	3	3	2	3	4	3	7	5	7	6	1
121	2021/10/31 16:59:08	109s	Wechat	N/A	1	30	2	4	3	1	1	1	-3	3	1	1	3	4	1	2	4	5	6	4	8	1
122	2021/10/31 16:59:58	132s	Wechat	N/A	2	26	1	3	1	2	1	3	-3	2	6	3	2	2	3	4	11	11	11	11	8	1
123	2021/10/31 17:00:13	120s	Wechat	N/A	1	27	1	3	3	1	2	-3	-3	3	9	2	4	3	2	2	6	11	7	10	6	1
124	2021/10/31 17:00:35	159s	Wechat	N/A	2	25	1	3	1	2	2	-3	-3	2	8	3	3	5	2	3	4	4	11	11	6	1
125	2021/10/31 17:00:35	110s	Wechat	N/A	2	26	1	3	1	2	2	-3	-3	1	6	3	3	3	3	3	1	11	11	8	6	1
126	2021/10/31 17:00:45	141s	Wechat	N/A	2	24	1	3	1	2	1	3	-3	3	9	3	3	4	3	3	4	11	7	8	3	1
127	2021/10/31 17:00:51	101s	Wechat	N/A	1	36	2	6	4	1	2	-3	-3	1	11	3	3	3	2	2	1	1	1	1	1	1
128	2021/10/31 17:01:32	128s	Wechat	N/A	1	37	2	6	4	1	1	3	-3	2	9	3	3	2	4	3	2	2	2	4	5	1
129	2021/10/31 17:01:39	60s	Wechat	N/A	2	25	1	3	3	2	1	3	-3	5	9	3	3	4	3	3	9	9	8	8	7	1
130	2021/10/31 17:01:46	104s	Wechat	N/A	2	28	1	6	2	2	3	-3	5	3	9	3	4	3	4	4	3	9	7	9	4	1
131	2021/10/31 17:02:28	141s	Wechat	N/A	2	28	1	6	2	2	1	3	-3	4	9	3	3	2	3	3	2	11	11	11	3	1
132	2021/10/31 17:02:32	60s	Wechat	N/A	1	22	1	1	1	2	2	-3	-3	1	1	1	3	2	5	1	1	11	11	11	9	1
133	2021/10/31 17:02:33	181s	Wechat	N/A	2	31	1	3	1	2	2	-3	-3	2	9	3	3	1	1	2	2	11	9	7	4	1
134	2021/10/31 17:03:14	61s	Wechat	N/A	1	25	1	2	3	2	1	3	-3	5	8	1	4	2	1	4	9	8	8	6	6	1
135	2021/10/31 17:03:19	92s	Wechat	N/A	1	24	1	1	1	2	2	-3	-3	1	1	3	3	1	3	3	1	1	1	1	1	1
136	2021/10/31 17:03:21	196s	Wechat	N/A	1	26	1	3	1	2	1	2	-3	3	8	3	3	2	2	3	6	8	7	5	5	1
137	2021/10/31 17:03:36	117s	Wechat	N/A	1	28	1	3	3	1	2	-3	-3	3	8	3	3	2	2	3	5	11	11	11	6	1
138	2021/10/31 17:04:40	82s	Wechat	N/A	1	23	1	1	1	2	2	-3	-3	1	3	2	3	3	3	3	2	6	4	5	1	1
139	2021/10/31 17:05:02	103s	Wechat	N/A	2	24	1	3	3	2	1	3	-3	3	6	1	3	5	2	2	10	11	11	11	11	1
140	2021/10/31 17:05:09	87s	Wechat	N/A	1	23	1	3	2	2	1	1	-3	4	10	2	2	5	3	5	6	11	10	10	10	2
141	2021/10/31 17:05:12	77s	Wechat	N/A	1	25	1	3	3	2	1	3	-3	4	6	2	3	2	1	2	8	8	8	8	6	2
142	2021/10/31 17:05:12	112s	Wechat	N/A	2	26	1	3	1	2	1	1	-3	3	6	3	3	3	4	2	1	5	6	11	6	1
143	2021/10/31 17:05:41	213s	Wechat	N/A	2	25	1	1	1	2	1	3	-3	4	2	4	3	2	3	3	1	5	5	6	1	1
144	2021/10/31 17:05:45	108s	Wechat	N/A	2	22	1	1	1	2	3	-3	6	1	1	1	3	5	2	4	1	11	11	11	1	1
145	2021/10/31 17:05:57	165s	URL	Direct	2	26	1	3	1	2	3	-3	2	1	8	2	3	2	2	3	5	5	6	6	5	1
146	2021/10/31 17:06:30	146s	Wechat	N/A	2	23	1	1	1	2	2	-3	-3	2	3	4	1	2	3	4	3	4	4	2	1	1
147	2021/10/31 17:07:46	49s	Wechat	N/A	1	23	3	1	1	2	1	4	-3	1	1	2	4	3	2	2	1	1	1	1	1	1
148	2021/10/31 17:08:10	166s	Wechat	N/A	1	25	1	1	1	2	2	-3	-3	3	1	1	3	5	1	1	1	1	1	1	1	1
149	2021/10/31 17:08:12	75s	Wechat	N/A	1	32	2	3	4	1	2	-3	-3	3	9	2	3	2	2	2	7	8	6	5	3	1
150	2021/10/31 17:08:16	107s	Wechat	N/A	1	28	1	4	2	2	1	3	-3	4	6	3	3	2	2	3	1	5	5	3	1	1
151	2021/10/31 17:08:21	179s	Wechat	N/A	2	25	1	3	1	2	2	-3	-3	3	8	3	3	3	3	2	4	8	11	7	5	1
152	2021/10/31 17:08:31	113s	Wechat	N/A	2	29	1	3	3	1	1	2	-3	2	8	2	3	3	5	3	4	4	4	4	4	1
153	2021/10/31 17:08:52	116s	Wechat	N/A	1	26	1	4	1	2	1	3	-3	3	1	3	2	1	2	2	1	11	11	11	11	2
154	2021/10/31 17:08:57	148s	Wechat	N/A	1	34	2	5	3	2	2	-3	-3	4	8	1	3	2	4	3	7	6	8	9	9	1
155	2021/10/31 17:09:19	95s	Wechat	N/A	2	37	1	6	4	1	3	-3	3	2	5	1	4	4	2	3	6	6	6	6	6	1
156	2021/10/31 17:09:23	114s	Wechat	N/A	2	28	1	6	2	2	1	3	-3	5	10	3	3	5	3	3	1	4	10	4	4	1
157	2021/10/31 17:09:33	93s	Wechat	N/A	1	25	1	1	1	2	1	1	-3	3	1	1	3	2	2	1	1	10	8	8	1	1
158	2021/10/31 17:09:38	84s	Wechat	N/A	1	31	2	3	3	1	1	3	-3	3	3	1	4	4	1	2	2	6	3	2	2	1
159	2021/10/31 17:10:05	284s	Wechat	N/A	1	28	2	6	3	2	1	3	-3	4	6	4	3	3	2	3	1	11	11	11	1	1
160	2021/10/31 17:10:21	156s	Wechat	N/A	2	26	1	3	1	2	2	-3	-3	1	8	2	3	2	2	1	3	5	6	7	7	1
161	2021/10/31 17:10:34	85s	Wechat	N/A	1	25	1	3	3	2	1	3	-3	1	8	2	3	2	2	2	7	11	11	11	11	1
162	2021/10/31 17:10:39	106s	Wechat	N/A	1	28	1	2	3	1	2	-3	-3	1	7	3	4	3	4	2	6	3	3	4	6	1
163	2021/10/31 17:11:17	105s	Wechat	N/A	2	28	1	3	3	1	2	-3	-3	1	6	2	3	4	5	4	1	10	10	9	3	1
164	2021/10/31 17:11:46	119s	Wechat	N/A	2	26	1	3	1	2	2	-3	-3	1	8	3	3	2	3	2	1	1	5	6	4	1
165	2021/10/31 17:11:48	139s	Wechat	N/A	1	23	1	1	1	2	1	1	-3	1	1	4	4	2	3	2	1	8	1	6	2	1
166	2021/10/31 17:13:13	743s	Wechat	N/A	1	34	2	3	4	1	1	3	-3	2	7	1	3	3	3	4	1	8	6	6	6	1
167	2021/10/31 17:14:15	114s	Wechat	N/A	2	36	2	6	2	1	1	3	-3	5	6	3	3	2	4	4	6	11	8	7	5	1
168	2021/10/31 17:14:51	114s	Wechat	N/A	1	31	1	3	3	1	2	-3	-3	2	8	1	3	2	2	2	1	6	6	6	1	1
169	2021/10/31 17:16:34	125s	Wechat	N/A	2	25	1	1	1	2	2	-3	-3	3	2	3	3	3	3	3	5	5	5	5	5	1
170	2021/10/31 17:17:57	167s	Wechat	N/A	1	30	2	3	4	1	3	-3	5	3	8	1	3	3	3	3	7	11	10	10	7	1
171	2021/10/31 17:18:43	206s	Wechat	N/A	1	29	1	3	3	1	2	-3	-3	2	6	2	3	3	3	4	2	8	4	8	11	1
172	2021/10/31 17:19:34	241s	Wechat	N/A	1	30	2	3	3	1	1	3	-3	5	10	1	3	5	3	4	4	4	1	2	2	1
173	2021/10/31 17:19:35	99s	Wechat	N/A	1	29	2	3	3	1	2	-3	-3	2	8	1	3	2	1	3	1	4	3	3	1	1
174	2021/10/31 17:19:37	93s	Wechat	N/A	1	27	2	2	3	1	1	3	-3	4	2	3	3	2	1	1	11	11	11	11	11	1
175	2021/10/31 17:19:52	90s	Wechat	N/A	1	24	1	2	3	2	3	-3	6	4	6	4	4	4	1	1	1	4	7	6	1	2
176	2021/10/31 17:20:17	73s	Wechat	N/A	1	31	1	3	3	1	3	-3	6	1	5	1	3	2	3	3	9	9	9	9	9	1
177	2021/10/31 17:20:25	39s	Wechat	N/A	1	24	3	1	2	1	2	-3	-3	2	5	2	1	1	1	2	4	6	4	5	5	1
178	2021/10/31 17:20:30	742s	Wechat	N/A	2	25	1	3	2	2	1	3	-3	4	8	3	4	3	4	2	1	11	11	11	11	1
179	2021/10/31 17:20:44	103s	URL	Direct	1	25	1	2	2	2	1	4	-3	1	1	1	3	5	3	5	11	11	11	11	11	2
180	2021/10/31 17:20:46	218s	Wechat	N/A	2	24	1	1	1	2	2	-3	-3	3	1	4	2	1	3	3	1	1	1	1	1	1
181	2021/10/31 17:20:47	142s	Wechat	N/A	1	23	1	2	1	2	1	3	-3	3	6	3	2	3	2	4	2	3	2	2	3	1
182	2021/10/31 17:20:48	91s	Wechat	N/A	1	29	2	2	3	1	1	1	-3	2	4	2	3	2	1	2	1	9	6	4	4	1
183	2021/10/31 17:20:49	70s	Wechat	N/A	2	24	1	2	1	2	1	3	-3	3	5	3	3	1	2	5	10	11	11	11	7	1
184	2021/10/31 17:20:51	75s	Wechat	N/A	1	28	1	3	3	1	2	-3	-3	1	11	2	4	3	5	3	8	8	8	8	8	1
185	2021/10/31 17:21:01	91s	Wechat	N/A	2	24	1	2	1	2	1	3	-3	3	4	3	3	2	2	2	6	10	10	11	6	1
186	2021/10/31 17:21:15	98s	Wechat	N/A	1	26	1	3	1	2	2	-3	-3	3	8	1	3	4	1	1	8	9	7	7	8	1
187	2021/10/31 17:21:36	102s	Wechat	N/A	2	27	2	2	3	1	2	-3	-3	1	7	2	4	2	2	5	7	7	7	11	6	1
188	2021/10/31 17:21:37	229s	Wechat	N/A	1	30	1	3	3	1	2	-3	-3	1	8	1	3	2	2	3	9	8	8	9	9	1
189	2021/10/31 17:21:38	162s	Wechat	N/A	1	31	2	2	4	1	2	-3	-3	4	4	3	4	2	4	2	3	11	11	4	3	1
190	2021/10/31 17:21:43	48s	Wechat	N/A	1	25	1	2	1	2	1	3	-3	1	5	1	4	2	1	1	11	11	11	11	11	2
191	2021/10/31 17:21:50	75s	Wechat	N/A	2	25	1	2	1	2	1	2	-3	2	5	3	2	3	3	3	9	11	10	10	6	1
192	2021/10/31 17:21:50	100s	Wechat	N/A	2	22	1	2	1	2	1	3	-3	2	2	3	3	2	3	4	1	11	11	11	11	1
193	2021/10/31 17:21:50	86s	Wechat	N/A	1	33	2	3	3	1	2	-3	-3	2	11	1	3	2	3	3	1	1	1	1	1	1
194	2021/10/31 17:22:13	64s	Wechat	N/A	1	26	1	1	1	2	2	-3	-3	1	2	3	2	4	2	5	1	1	1	1	1	1
195	2021/10/31 17:22:52	108s	Wechat	N/A	2	24	1	2	1	2	1	3	-3	1	4	3	3	3	2	4	10	11	11	11	11	1
196	2021/10/31 17:23:09	40s	Wechat	N/A	1	32	2	3	4	1	3	-3	6	1	10	1	4	3	2	2	9	9	9	9	9	1
197	2021/10/31 17:23:23	75s	Wechat	N/A	1	32	2	3	3	1	1	3	-3	1	4	3	3	2	4	3	7	7	10	9	8	1
198	2021/10/31 17:23:42	98s	Wechat	N/A	2	27	1	2	3	1	3	-3	5	1	2	3	3	2	2	3	8	7	7	8	8	1
199	2021/10/31 17:23:50	68s	Wechat	N/A	1	29	1	2	3	1	3	-3	6	1	7	1	3	1	3	3	6	9	9	6	7	1
200	2021/10/31 17:24:06	122s	Wechat	N/A	2	40	2	6	4	1	1	2	-3	1	8	1	4	2	4	3	1	10	7	8	10	1
201	2021/10/31 17:24:29	179s	Wechat	N/A	2	30	2	2	1	2	1	3	-3	3	4	3	3	3	1	2	1	11	7	6	1	1
202	2021/10/31 17:24:31	164s	Wechat	N/A	1	28	2	3	3	1	2	-3	-3	1	8	2	3	2	2	3	1	3	3	3	6	1
203	2021/10/31 17:24:44	108s	Wechat	N/A	2	24	1	2	1	2	1	3	-3	1	5	3	4	3	4	4	1	7	6	4	5	1
204	2021/10/31 17:24:51	114s	Wechat	N/A	2	26	1	4	1	2	1	3	-3	5	2	2	3	2	5	2	6	11	11	6	9	1
205	2021/10/31 17:24:53	76s	Wechat	N/A	2	25	1	3	1	2	1	3	-3	1	6	3	3	2	2	3	6	9	9	9	9	1
206	2021/10/31 17:25:27	116s	Wechat	N/A	2	30	2	4	3	2	3	-3	6	4	4	1	3	4	2	5	1	4	2	2	2	1
207	2021/10/31 17:25:32	55s	Wechat	N/A	1	26	1	1	4	2	1	4	-3	1	7	4	2	2	2	1	6	8	6	9	6	1
208	2021/10/31 17:25:47	110s	Wechat	N/A	1	34	2	3	4	1	2	-3	-3	2	9	1	3	3	1	1	7	9	9	9	9	1
209	2021/10/31 17:25:48	170s	URL	Direct	1	28	1	2	3	1	1	3	-3	3	5	1	3	3	2	2	6	7	7	1	1	1
210	2021/10/31 17:25:56	70s	Wechat	N/A	1	28	2	2	2	2	1	1	-3	1	2	1	4	1	1	2	6	7	8	7	7	1
211	2021/10/31 17:25:56	81s	Wechat	N/A	2	22	1	2	3	2	1	3	-3	1	5	2	3	2	2	2	10	11	11	11	11	1
212	2021/10/31 17:26:01	146s	Wechat	N/A	1	32	2	2	4	1	2	-3	-3	4	2	2	4	2	2	2	10	11	11	11	11	1
213	2021/10/31 17:26:02	102s	Wechat	N/A	1	30	2	2	4	1	1	3	-3	4	5	1	4	2	3	4	9	8	8	4	4	1
214	2021/10/31 17:26:06	116s	Wechat	N/A	1	23	1	2	3	2	1	3	-3	4	4	3	4	1	2	3	3	3	10	10	7	1
215	2021/10/31 17:26:07	106s	URL	Direct	1	26	1	3	1	2	1	3	-3	5	11	1	2	4	3	3	1	1	1	1	1	1
216	2021/10/31 17:26:10	107s	Wechat	N/A	2	22	2	2	1	2	1	3	-3	2	5	2	2	2	2	5	6	11	8	4	6	1
217	2021/10/31 17:26:26	129s	Wechat	N/A	1	30	2	3	4	1	1	3	-3	1	8	3	3	3	1	3	7	6	6	8	6	1
218	2021/10/31 17:26:27	95s	Wechat	N/A	1	28	1	2	3	1	1	3	-3	1	4	1	3	3	3	2	6	11	8	8	7	2
219	2021/10/31 17:26:41	90s	Wechat	N/A	1	35	2	2	4	1	1	2	-3	4	3	3	4	2	1	2	6	9	6	6	4	1
220	2021/10/31 17:26:51	82s	Wechat	N/A	1	24	1	2	3	2	1	1	-3	1	4	2	3	2	3	2	3	11	11	7	2	1
221	2021/10/31 17:27:03	166s	Wechat	N/A	2	25	1	2	1	2	1	3	-3	2	5	2	2	2	2	2	2	7	7	6	8	1
222	2021/10/31 17:27:09	169s	Wechat	N/A	2	24	1	2	1	2	1	3	-3	1	2	2	3	2	3	3	2	3	4	4	3	1
223	2021/10/31 17:27:10	99s	Wechat	N/A	1	32	2	2	4	1	3	-3	5	1	3	3	3	2	2	2	4	5	5	5	4	1
224	2021/10/31 17:27:39	94s	Wechat	N/A	1	28	1	2	3	1	1	3	-3	2	3	1	4	2	1	2	5	8	9	9	9	1
225	2021/10/31 17:28:19	113s	Wechat	N/A	1	36	2	6	3	1	2	-3	-3	5	7	4	1	4	3	3	3	6	6	8	8	1
226	2021/10/31 17:28:35	114s	Wechat	N/A	1	24	1	2	3	2	1	3	-3	5	6	2	4	2	4	3	5	10	11	11	11	1
227	2021/10/31 17:28:46	106s	Wechat	N/A	2	23	1	1	1	2	1	4	-3	1	2	3	3	1	3	2	3	7	4	3	3	1
228	2021/10/31 17:29:05	78s	Wechat	N/A	1	29	2	2	3	1	2	-3	-3	1	7	2	3	2	2	2	6	6	5	4	6	1
229	2021/10/31 17:29:50	163s	Wechat	N/A	2	25	3	3	1	2	2	-3	-3	2	7	3	4	2	4	4	4	11	11	11	9	1
230	2021/10/31 17:30:08	63s	Wechat	N/A	1	27	1	2	3	1	1	2	-3	1	1	1	3	1	3	1	11	11	11	11	11	1
231	2021/10/31 17:30:09	83s	Wechat	N/A	2	26	1	3	1	2	2	-3	-3	3	6	3	4	1	3	3	11	11	11	11	11	1
232	2021/10/31 17:30:11	86s	Wechat	N/A	1	28	1	2	1	2	2	-3	-3	1	5	3	3	1	2	3	1	1	1	1	1	2
233	2021/10/31 17:30:22	86s	Wechat	N/A	2	23	1	2	3	2	1	3	-3	1	2	1	3	3	1	2	1	11	9	6	3	1
234	2021/10/31 17:30:26	175s	Wechat	N/A	2	25	1	1	1	2	3	-3	4	2	2	3	3	3	3	3	1	1	3	3	3	1
235	2021/10/31 17:30:29	86s	URL	Direct	1	30	2	2	1	2	1	3	-3	3	3	3	3	3	1	2	6	11	9	6	7	1
236	2021/10/31 17:30:36	129s	Wechat	N/A	1	30	2	2	4	1	2	-3	-3	2	9	1	3	5	3	5	1	1	6	1	1	1
237	2021/10/31 17:31:03	97s	Wechat	N/A	1	31	2	2	3	1	2	-3	-3	1	4	2	3	2	3	4	5	11	11	11	11	1
238	2021/10/31 17:31:20	79s	Wechat	N/A	2	23	1	2	1	2	1	3	-3	3	3	3	3	5	4	5	10	11	11	11	11	1
239	2021/10/31 17:31:36	115s	Wechat	N/A	1	24	1	2	1	2	2	-3	-3	1	3	1	3	1	3	3	1	9	7	7	1	1
240	2021/10/31 17:31:41	107s	Wechat	N/A	1	32	2	3	3	1	2	-3	-3	3	7	1	3	2	5	4	5	6	4	6	4	1
241	2021/10/31 17:31:50	80s	Wechat	N/A	1	27	1	2	3	1	1	3	-3	1	4	1	4	3	1	4	1	11	11	11	7	1
242	2021/10/31 17:31:56	135s	Wechat	N/A	2	23	1	2	2	2	3	-3	6	3	3	1	3	5	3	2	4	11	11	11	11	1
243	2021/10/31 17:32:16	63s	Wechat	N/A	2	26	2	2	3	1	2	-3	-3	2	1	3	4	2	2	1	1	11	11	11	6	1
244	2021/10/31 17:32:51	100s	Wechat	N/A	2	24	1	3	1	2	1	3	-3	4	10	3	3	3	2	4	1	10	11	11	10	1
245	2021/10/31 17:33:39	113s	Wechat	N/A	1	28	1	2	3	1	1	1	-3	3	3	1	3	3	1	1	3	11	9	11	6	1
246	2021/10/31 17:33:46	115s	Wechat	N/A	2	28	2	4	2	2	2	-3	-3	2	2	4	3	2	1	4	2	11	11	11	1	1
247	2021/10/31 17:33:47	56s	Wechat	N/A	1	27	1	2	1	2	1	1	-3	1	4	1	1	1	2	2	8	7	6	8	4	1
248	2021/10/31 17:34:19	99s	Wechat	N/A	1	28	1	1	1	2	2	-3	-3	1	2	3	2	4	3	3	1	1	1	1	1	1
249	2021/10/31 17:34:20	112s	Wechat	N/A	1	29	2	2	3	1	2	-3	-3	2	3	2	3	2	1	2	4	7	7	4	6	1
250	2021/10/31 17:34:55	76s	Wechat	N/A	1	28	1	2	3	1	2	-3	-3	5	5	1	3	2	3	4	5	5	5	5	8	1
251	2021/10/31 17:35:07	116s	Wechat	N/A	1	29	2	2	4	1	2	-3	-3	4	3	1	3	3	1	2	2	11	8	8	5	1
252	2021/10/31 17:35:22	129s	URL	Direct	2	28	1	3	2	2	1	3	-3	3	6	1	2	1	4	2	1	8	8	9	3	1
253	2021/10/31 17:35:45	99s	Wechat	N/A	1	36	2	4	4	1	1	3	-3	4	4	1	3	2	3	3	2	2	3	3	4	1
254	2021/10/31 17:36:27	102s	Wechat	N/A	1	30	2	3	3	1	2	-3	-3	1	8	1	4	4	1	1	11	11	11	11	11	1
255	2021/10/31 17:36:38	86s	Wechat	N/A	1	30	2	3	4	1	2	-3	-3	3	8	2	3	3	3	4	9	9	9	9	7	1
256	2021/10/31 17:36:40	171s	Wechat	N/A	2	24	1	2	1	2	1	3	-3	3	5	2	3	3	4	2	5	8	9	9	5	1
257	2021/10/31 17:36:56	253s	Wechat	N/A	1	37	2	2	4	1	2	-3	-3	3	4	2	3	2	1	2	4	6	9	6	6	1
258	2021/10/31 17:37:15	124s	Wechat	N/A	1	28	1	2	1	2	2	-3	-3	1	6	1	3	2	1	1	9	10	11	11	11	1
259	2021/10/31 17:37:58	89s	Wechat	N/A	1	33	2	6	3	1	1	2	-3	3	9	1	2	4	2	3	1	6	8	8	9	1
260	2021/10/31 17:38:02	116s	Wechat	N/A	1	34	2	2	4	1	1	2	-3	1	6	2	3	3	1	3	4	8	4	4	2	1
261	2021/10/31 17:38:07	207s	Wechat	N/A	1	29	2	2	4	1	1	2	-3	2	3	1	4	2	1	2	9	11	11	11	11	1
262	2021/10/31 17:38:36	110s	Wechat	N/A	1	23	1	1	1	2	1	3	-3	1	2	3	3	2	3	3	1	6	3	3	2	1
263	2021/10/31 17:38:57	180s	Wechat	N/A	2	23	1	2	1	2	1	1	-3	5	5	3	3	1	4	4	3	11	8	5	4	1
264	2021/10/31 17:39:06	106s	Wechat	N/A	2	26	1	3	1	2	2	-3	-3	2	7	3	2	3	3	3	1	1	1	1	1	1
265	2021/10/31 17:39:06	181s	Wechat	N/A	2	28	2	2	1	2	1	3	-3	5	5	3	3	5	4	3	2	1	11	6	4	1
266	2021/10/31 17:39:39	71s	Wechat	N/A	2	25	1	2	3	2	2	-3	-3	2	3	2	3	2	1	4	1	11	9	6	2	1
267	2021/10/31 17:40:13	105s	Wechat	N/A	1	30	2	2	4	1	2	-3	-3	3	7	3	4	4	3	2	1	2	2	4	1	1
268	2021/10/31 17:40:31	81s	Wechat	N/A	1	28	2	2	3	1	2	-3	-3	1	4	1	2	3	2	2	8	8	6	7	8	1
269	2021/10/31 17:40:50	95s	Wechat	N/A	2	23	1	2	1	2	1	1	-3	1	5	3	2	3	2	4	2	9	8	9	6	1
270	2021/10/31 17:41:00	148s	Wechat	N/A	1	32	2	3	4	1	2	-3	-3	3	6	1	4	3	2	2	5	11	11	11	6	1
271	2021/10/31 17:41:15	150s	Wechat	N/A	1	24	1	2	1	2	1	2	-3	3	4	3	2	5	3	4	2	11	9	9	2	2
272	2021/10/31 17:41:28	102s	Wechat	N/A	1	34	2	6	4	1	1	1	-3	4	9	1	3	3	1	2	9	9	9	9	9	1
273	2021/10/31 17:41:55	105s	Wechat	N/A	1	28	2	2	3	1	1	3	-3	4	3	2	3	1	2	3	11	11	11	11	11	1
274	2021/10/31 17:42:13	73s	Wechat	N/A	1	25	1	2	3	2	1	3	-3	5	3	2	3	1	4	3	7	8	8	8	8	1
275	2021/10/31 17:42:17	80s	Wechat	N/A	2	22	1	1	1	2	1	3	-3	3	2	3	2	2	3	3	1	1	1	1	1	2
276	2021/10/31 17:42:33	107s	Wechat	N/A	1	28	1	4	1	2	3	-3	6	4	1	1	3	1	2	2	1	3	3	1	1	1
277	2021/10/31 17:43:09	98s	Wechat	N/A	2	25	1	1	1	2	1	1	-3	5	1	3	3	2	3	3	1	1	3	1	1	1
278	2021/10/31 17:43:27	55s	Wechat	N/A	2	23	1	2	3	2	1	3	-3	5	5	1	4	3	2	1	11	11	11	11	11	1
279	2021/10/31 17:43:31	79s	Wechat	N/A	1	27	2	2	3	1	1	3	-3	2	6	1	3	2	3	3	1	7	8	5	7	1
280	2021/10/31 17:43:34	109s	Wechat	N/A	2	28	1	2	1	2	1	1	-3	1	2	3	4	3	4	2	9	10	10	10	10	1
281	2021/10/31 17:43:41	100s	Wechat	N/A	2	23	1	2	1	2	1	3	-3	2	4	3	4	3	2	4	4	9	7	4	3	1
282	2021/10/31 17:43:52	130s	Wechat	N/A	2	22	1	2	1	2	1	3	-3	3	4	1	3	2	1	3	1	4	1	1	3	1
283	2021/10/31 17:43:53	124s	Wechat	N/A	1	33	2	2	4	1	2	-3	-3	1	1	2	4	2	2	2	1	1	1	1	1	1
284	2021/10/31 17:44:34	211s	Wechat	N/A	1	29	1	2	4	1	2	-3	-3	2	4	3	1	2	1	2	3	11	11	11	11	1
285	2021/10/31 17:44:40	210s	URL	Direct	2	24	1	1	1	2	1	3	-3	1	3	3	4	2	3	3	2	3	1	1	1	1
286	2021/10/31 17:44:55	117s	Wechat	N/A	1	34	2	2	3	1	2	-3	-3	2	3	1	4	4	2	2	7	8	8	8	9	1
287	2021/10/31 17:45:05	118s	Wechat	N/A	1	24	1	3	3	2	1	3	-3	4	9	2	4	2	1	1	9	11	11	11	11	1
288	2021/10/31 17:45:18	80s	Wechat	N/A	2	30	2	2	3	1	2	-3	-3	2	1	1	3	3	2	3	1	6	6	6	1	1
289	2021/10/31 17:45:23	99s	Wechat	N/A	2	24	1	3	1	2	1	3	-3	3	9	3	2	5	2	4	1	6	4	4	4	1
290	2021/10/31 17:45:36	75s	Wechat	N/A	1	28	2	2	3	1	3	-3	5	1	6	1	4	4	4	5	1	1	1	1	1	1
291	2021/10/31 17:45:53	136s	Wechat	N/A	2	23	1	1	1	2	1	2	-3	3	2	3	3	2	3	3	1	7	2	2	1	1
292	2021/10/31 17:46:16	97s	Wechat	N/A	2	30	2	3	1	2	1	3	-3	2	7	1	3	2	3	4	7	11	8	7	6	1
293	2021/10/31 17:46:42	130s	Wechat	N/A	1	25	1	3	3	2	1	1	-3	1	9	2	4	2	3	2	9	9	3	4	3	1
294	2021/10/31 17:46:48	313s	Wechat	N/A	2	22	1	1	1	2	1	3	-3	4	1	1	3	5	4	3	1	1	1	1	1	1
295	2021/10/31 17:46:57	152s	URL	Direct	2	30	2	4	2	2	1	3	-3	3	2	3	2	2	2	2	1	2	6	2	1	1
296	2021/10/31 17:47:38	113s	Wechat	N/A	2	25	1	3	1	2	2	-3	-3	2	8	2	3	3	2	3	3	11	11	11	5	1
297	2021/10/31 17:47:46	87s	Wechat	N/A	2	24	1	2	1	2	1	1	-3	1	1	2	3	1	4	5	2	10	6	9	5	1
298	2021/10/31 17:48:52	87s	Wechat	N/A	2	23	1	1	1	2	2	-3	-3	2	4	3	4	2	3	3	1	1	1	2	1	1
299	2021/10/31 17:49:33	147s	Wechat	N/A	2	22	1	1	1	2	1	2	-3	4	3	3	3	2	3	3	1	3	1	1	1	1
300	2021/10/31 17:49:42	174s	Wechat	N/A	2	27	1	2	3	1	3	-3	6	3	4	1	4	3	3	2	3	2	2	2	2	1
301	2021/10/31 17:50:02	99s	Wechat	N/A	1	28	1	3	3	1	1	1	-3	3	5	2	4	3	5	1	8	9	9	9	6	1
302	2021/10/31 17:50:03	206s	Wechat	N/A	2	36	1	1	3	1	1	1	-3	3	1	3	4	1	3	3	1	2	5	1	1	1
303	2021/10/31 17:50:04	95s	Wechat	N/A	1	25	1	3	1	2	2	-3	-3	1	4	4	4	1	1	2	6	5	7	5	7	1
304	2021/10/31 17:50:08	118s	Wechat	N/A	1	32	1	2	3	1	2	-3	-3	2	5	1	4	5	1	2	7	11	11	11	7	1
305	2021/10/31 17:50:30	223s	Wechat	N/A	1	25	1	3	3	2	3	-3	4	2	7	2	3	3	1	2	5	9	10	10	7	1
306	2021/10/31 17:50:42	125s	Wechat	N/A	2	24	1	1	1	2	1	3	-3	2	4	3	3	3	4	2	6	9	7	9	8	1
307	2021/10/31 17:51:23	135s	Wechat	N/A	2	24	1	3	1	2	1	2	-3	2	7	3	2	3	3	3	2	11	11	11	3	1
308	2021/10/31 17:51:51	965s	Wechat	N/A	1	28	1	2	2	2	1	1	-3	3	2	1	4	3	3	2	2	2	2	2	2	1
309	2021/10/31 17:52:37	477s	Wechat	N/A	1	27	2	2	3	1	1	3	-3	3	4	2	4	3	3	3	4	11	11	8	2	1
310	2021/10/31 17:52:40	129s	Wechat	N/A	2	30	1	1	1	2	1	3	-3	3	1	3	4	1	3	3	1	1	1	1	1	1
311	2021/10/31 17:53:07	108s	Wechat	N/A	1	37	2	4	4	1	3	-3	5	3	4	4	3	4	4	4	2	3	2	1	10	1
312	2021/10/31 17:53:10	303s	Wechat	N/A	1	35	2	6	3	1	1	3	-3	3	7	3	4	2	1	2	9	10	10	11	11	1
313	2021/10/31 17:54:37	102s	Wechat	N/A	1	24	1	2	3	2	1	3	-3	2	3	1	3	2	1	1	9	11	10	10	5	1
314	2021/10/31 17:54:46	111s	Wechat	N/A	1	31	2	6	1	2	1	2	-3	3	8	1	2	2	3	3	1	11	11	8	6	1
315	2021/10/31 17:55:02	71s	Wechat	N/A	1	28	1	2	3	1	2	-3	-3	3	3	1	4	2	2	2	8	11	9	6	7	1
316	2021/10/31 17:55:20	120s	Wechat	N/A	2	25	1	2	1	2	2	-3	-3	3	4	2	2	2	3	3	1	1	1	1	1	1
317	2021/10/31 17:55:32	59s	Wechat	N/A	2	30	2	4	2	2	1	3	-3	3	2	3	3	2	2	2	1	2	3	2	2	1
318	2021/10/31 17:55:35	73s	Wechat	N/A	2	23	1	1	1	2	2	-3	-3	2	3	1	3	2	3	4	1	1	1	1	1	1
319	2021/10/31 17:55:47	261s	Wechat	N/A	2	23	1	1	1	2	1	3	-3	5	1	3	4	4	3	3	5	4	5	5	4	1
320	2021/10/31 17:57:00	114s	Wechat	N/A	1	32	1	4	4	1	1	3	-3	4	2	3	2	2	3	2	1	2	2	1	1	1
321	2021/10/31 17:57:49	88s	Wechat	N/A	2	22	1	1	1	2	1	1	-3	1	1	4	4	3	1	2	1	1	1	1	1	1
322	2021/10/31 17:57:57	159s	Wechat	N/A	1	32	2	3	3	1	2	-3	-3	3	6	3	3	3	1	1	3	1	11	10	11	2
323	2021/10/31 17:58:27	109s	Wechat	N/A	2	28	2	2	3	1	1	3	-3	2	2	2	3	2	2	5	6	9	8	10	9	2
324	2021/10/31 17:59:47	121s	Wechat	N/A	1	36	2	3	4	1	2	-3	-3	3	7	3	3	3	3	4	1	1	7	7	7	1
325	2021/10/31 17:59:51	194s	Wechat	N/A	1	29	2	2	3	1	1	1	-3	3	4	3	4	5	3	4	1	5	5	4	2	1
326	2021/10/31 18:00:18	158s	Wechat	N/A	2	27	1	2	1	2	1	3	-3	2	1	2	2	3	1	1	2	11	11	8	7	1
327	2021/10/31 18:00:26	147s	Wechat	N/A	1	35	2	2	4	1	3	-3	6	2	3	3	3	3	2	3	1	2	3	3	3	1
328	2021/10/31 18:00:55	137s	Wechat	N/A	2	24	1	2	1	2	1	3	-3	3	3	3	3	2	2	5	1	11	8	8	6	1
329	2021/10/31 18:01:05	90s	Wechat	N/A	1	24	1	2	1	2	1	2	-3	3	2	2	2	2	1	2	11	11	11	11	6	1
330	2021/10/31 18:01:11	89s	Wechat	N/A	1	25	1	2	1	2	1	3	-3	3	3	2	3	1	2	3	1	9	8	6	6	1
331	2021/10/31 18:01:16	174s	Wechat	N/A	2	24	1	2	1	2	1	2	-3	2	2	2	2	2	1	2	7	8	8	7	7	1
332	2021/10/31 18:01:17	72s	Wechat	N/A	1	28	2	5	3	1	1	2	-3	4	7	3	4	4	4	4	1	7	8	6	3	1
333	2021/10/31 18:01:22	74s	Wechat	N/A	2	23	1	2	1	2	1	3	-3	2	3	3	3	2	3	3	1	3	3	3	3	1
334	2021/10/31 18:01:23	106s	Wechat	N/A	2	24	1	2	1	2	1	2	-3	2	8	1	3	2	3	3	1	11	11	11	11	1
335	2021/10/31 18:01:38	101s	Wechat	N/A	2	25	1	2	1	2	3	-3	5	4	5	2	2	3	3	3	1	8	9	8	1	1
336	2021/10/31 18:02:10	74s	Wechat	N/A	1	27	1	2	3	1	1	2	-3	1	2	1	3	2	1	1	11	11	11	11	11	2
337	2021/10/31 18:02:15	164s	Wechat	N/A	2	25	1	2	1	2	1	1	-3	2	3	1	3	1	3	5	1	2	1	1	1	1
338	2021/10/31 18:03:12	169s	Wechat	N/A	2	23	1	2	1	2	1	2	-3	3	4	1	2	2	3	3	2	6	8	3	6	1
339	2021/10/31 18:03:15	153s	Wechat	N/A	2	25	1	2	1	2	1	3	-3	3	3	3	3	5	1	3	7	9	10	8	6	1
340	2021/10/31 18:03:27	124s	Wechat	N/A	2	23	1	2	1	2	1	3	-3	2	3	3	2	1	3	3	1	8	3	7	2	1
341	2021/10/31 18:03:33	139s	Wechat	N/A	2	26	2	2	1	2	1	2	-3	3	3	1	2	2	2	5	1	11	11	11	11	1
342	2021/10/31 18:03:45	169s	Wechat	N/A	2	25	1	2	1	2	1	2	-3	2	4	3	3	5	2	3	3	6	4	1	1	1
343	2021/10/31 18:03:51	66s	Wechat	N/A	2	23	1	1	1	2	1	2	-3	3	8	4	4	4	1	3	8	8	9	7	8	2
344	2021/10/31 18:04:14	74s	Wechat	N/A	1	30	1	4	2	2	1	3	-3	4	2	3	4	5	3	5	2	6	6	8	9	1
345	2021/10/31 18:04:20	80s	Wechat	N/A	1	25	1	2	3	2	2	-3	-3	1	2	3	3	2	2	3	2	2	2	2	2	1
346	2021/10/31 18:04:23	79s	Wechat	N/A	1	28	2	2	3	1	1	3	-3	2	2	1	4	3	4	2	9	9	11	11	11	1
347	2021/10/31 18:04:40	443s	Wechat	N/A	2	25	1	2	1	2	1	2	-3	2	3	3	3	2	3	3	1	4	3	4	3	1
348	2021/10/31 18:06:09	125s	Wechat	N/A	2	29	2	1	1	2	1	2	-3	3	2	3	3	1	3	3	1	1	1	1	1	1
349	2021/10/31 18:07:23	130s	Wechat	N/A	1	24	1	2	1	2	1	2	-3	2	3	3	2	2	3	3	1	2	3	3	3	1
350	2021/10/31 18:09:18	186s	Wechat	N/A	2	23	3	2	1	2	1	1	-3	3	4	2	3	2	2	3	4	4	4	5	6	2
351	2021/10/31 18:09:34	156s	Wechat	N/A	2	26	1	1	1	1	3	-3	2	3	2	3	4	5	3	3	1	1	1	1	1	1
352	2021/10/31 18:10:08	190s	Wechat	N/A	2	23	1	2	1	2	1	3	-3	3	5	1	3	1	4	4	1	5	5	7	3	1
353	2021/10/31 18:12:26	228s	Wechat	N/A	1	25	1	2	3	2	3	-3	6	1	3	1	3	2	1	1	11	11	11	10	11	1
354	2021/10/31 18:12:38	146s	Wechat	N/A	1	34	2	4	1	2	1	3	-3	5	2	3	3	3	3	3	2	2	2	2	2	1
355	2021/10/31 18:13:10	290s	Wechat	N/A	2	24	1	2	1	2	1	3	-3	3	2	3	3	2	3	5	3	11	3	4	3	1
356	2021/10/31 18:14:18	566s	Wechat	N/A	2	23	1	2	2	2	1	2	-3	3	4	3	2	3	3	4	2	11	10	10	10	1
357	2021/10/31 18:15:20	75s	Wechat	N/A	2	29	2	2	3	1	1	3	-3	3	2	3	4	2	2	2	11	11	11	11	11	2
358	2021/10/31 18:16:07	170s	Wechat	N/A	2	25	1	2	1	2	3	-3	4	1	2	3	3	1	3	2	2	11	11	2	1	1
359	2021/10/31 18:16:16	211s	Wechat	N/A	1	30	2	4	3	1	1	3	-3	5	7	1	2	3	3	3	11	11	11	11	11	1
360	2021/10/31 18:17:41	81s	Wechat	N/A	2	24	1	2	1	2	1	2	-3	2	4	3	3	5	4	3	1	2	1	4	1	1
361	2021/10/31 18:18:06	141s	Wechat	N/A	1	32	2	3	4	2	2	-3	-3	2	9	1	4	2	1	2	4	3	4	6	4	1
362	2021/10/31 18:18:24	125s	Wechat	N/A	1	35	2	6	4	1	1	3	-3	3	8	1	3	2	3	3	7	8	7	6	8	1
363	2021/10/31 18:18:52	66s	Wechat	N/A	1	21	1	1	1	2	1	3	-3	3	1	3	4	2	4	2	1	7	7	2	2	1
364	2021/10/31 18:19:24	102s	Wechat	N/A	1	24	1	2	4	2	1	3	-3	5	6	3	3	1	3	4	4	11	11	2	2	1
365	2021/10/31 18:19:51	92s	Wechat	N/A	1	25	1	1	1	2	2	-3	-3	3	3	2	4	3	2	5	1	4	2	2	2	1
366	2021/10/31 18:20:42	173s	Wechat	N/A	2	22	1	1	1	2	1	2	-3	3	2	3	3	2	3	3	2	1	2	2	2	1
367	2021/10/31 18:21:11	150s	URL	Direct	2	23	1	1	1	2	1	3	-3	4	1	3	3	1	3	3	1	1	1	1	1	2
368	2021/10/31 18:21:23	217s	Wechat	N/A	2	22	1	1	1	2	1	3	-3	1	1	3	3	1	4	3	1	1	1	1	1	1
369	2021/10/31 18:21:44	170s	Wechat	N/A	2	25	1	2	1	2	1	3	-3	2	1	2	3	2	2	4	5	6	11	7	7	1
370	2021/10/31 18:22:03	205s	Wechat	N/A	2	23	1	1	1	2	2	-3	-3	1	1	3	4	2	3	3	1	1	1	1	1	1
371	2021/10/31 18:22:13	82s	Wechat	N/A	2	24	1	2	1	2	2	-3	-3	1	2	2	2	2	3	3	3	6	5	5	5	1
372	2021/10/31 18:23:40	324s	Wechat	N/A	1	21	1	1	1	2	1	2	-3	3	1	3	3	2	3	3	1	4	3	1	1	1
373	2021/10/31 18:24:42	91s	Wechat	N/A	2	25	1	1	1	2	1	2	-3	1	1	3	3	2	2	3	1	1	1	1	1	1
374	2021/10/31 18:24:48	180s	Wechat	N/A	1	25	1	2	1	2	1	2	-3	3	5	1	3	1	3	3	2	11	6	6	1	1
375	2021/10/31 18:24:58	103s	Wechat	N/A	2	23	1	2	1	2	1	3	-3	2	3	3	3	2	1	3	4	11	6	5	3	1
376	2021/10/31 18:25:46	326s	Wechat	N/A	2	25	1	1	1	2	1	1	-3	5	2	1	4	4	3	3	1	11	11	11	6	1
377	2021/10/31 18:26:20	86s	Wechat	N/A	1	34	2	3	4	1	3	-3	6	1	7	3	3	2	4	2	6	9	8	9	9	1
378	2021/10/31 18:27:44	149s	Wechat	N/A	1	24	1	2	1	2	1	3	-3	2	4	3	2	1	1	2	7	10	7	8	7	1
379	2021/10/31 18:27:46	110s	Wechat	N/A	1	28	2	3	1	2	2	-3	-3	1	9	3	3	1	2	2	7	7	6	6	6	1
380	2021/10/31 18:27:56	103s	Wechat	N/A	2	25	1	3	1	2	1	3	-3	4	10	3	3	1	2	2	4	9	3	9	10	1
381	2021/10/31 18:29:00	359s	URL	Direct	2	21	1	1	1	2	3	-3	4	4	3	4	3	2	3	3	1	3	1	1	1	1
382	2021/10/31 18:29:11	167s	Wechat	N/A	2	23	1	1	1	2	3	-3	2	3	1	3	3	3	3	3	6	9	8	4	4	1
383	2021/10/31 18:29:21	94s	Wechat	N/A	1	23	1	1	1	2	1	3	-3	3	2	3	3	2	3	5	3	4	1	1	1	1
384	2021/10/31 18:29:43	109s	Wechat	N/A	1	28	1	1	1	2	2	-3	-3	3	1	1	4	1	1	5	1	1	1	1	1	1
385	2021/10/31 18:31:00	266s	Wechat	N/A	1	23	1	1	1	1	1	3	-3	3	2	1	4	1	3	3	3	4	5	6	3	1
386	2021/10/31 18:31:02	70s	Wechat	N/A	1	23	1	1	3	2	1	3	-3	4	3	3	3	4	1	1	11	11	11	8	8	1
387	2021/10/31 18:31:25	98s	URL	Direct	2	24	1	1	1	2	1	2	-3	2	1	3	3	3	3	3	1	1	3	1	2	1
388	2021/10/31 18:32:35	52s	Wechat	N/A	2	22	1	1	1	2	1	2	-3	1	2	3	4	5	5	5	1	1	1	1	1	1
389	2021/10/31 18:32:39	83s	Wechat	N/A	1	27	1	2	3	1	2	-3	-3	2	6	2	3	2	1	2	3	11	9	10	4	1
390	2021/10/31 18:33:19	98s	Wechat	N/A	2	23	1	1	1	2	2	-3	-3	3	1	3	3	2	3	4	1	1	1	1	1	1
391	2021/10/31 18:33:57	118s	Wechat	N/A	2	24	1	1	1	2	1	4	-3	4	10	3	3	2	3	3	1	1	2	1	1	1
392	2021/10/31 18:34:50	76s	Wechat	N/A	2	22	1	1	1	2	1	3	-3	3	1	3	3	1	3	5	1	1	2	1	1	1
393	2021/10/31 18:35:27	104s	Wechat	N/A	2	27	1	1	1	2	1	3	-3	4	1	3	4	1	3	2	1	1	1	1	1	1
394	2021/10/31 18:36:33	180s	Wechat	N/A	1	24	1	1	1	2	2	-3	-3	4	2	3	4	3	3	3	1	9	1	3	1	2
395	2021/10/31 18:36:54	328s	Wechat	N/A	2	33	2	1	2	2	1	3	-3	4	2	4	3	1	3	2	1	1	1	1	1	1
396	2021/10/31 18:37:39	92s	Wechat	N/A	2	30	2	3	2	1	1	2	-3	1	2	3	3	1	3	1	11	11	11	11	11	1
397	2021/10/31 18:38:02	409s	Wechat	N/A	2	22	1	1	1	2	1	4	-3	2	1	3	3	1	3	3	1	1	1	1	1	1
398	2021/10/31 18:38:41	109s	Wechat	N/A	2	21	1	1	1	2	1	4	-3	4	2	3	3	2	3	3	2	2	2	3	3	1
399	2021/10/31 18:39:47	101s	Wechat	N/A	2	27	1	3	1	2	1	1	-3	1	7	3	2	5	1	1	6	8	9	8	2	1
400	2021/10/31 18:39:58	115s	Wechat	N/A	2	25	1	1	1	2	1	2	-3	4	3	3	3	4	2	3	2	2	2	2	2	2
401	2021/10/31 18:41:40	130s	Wechat	N/A	2	24	1	1	1	2	2	-3	-3	3	2	1	3	2	3	3	1	5	4	2	5	1
402	2021/10/31 18:42:14	88s	Wechat	N/A	2	23	1	1	2	2	1	2	-3	1	1	3	4	2	3	3	1	1	1	1	1	1
403	2021/10/31 18:42:55	110s	Wechat	N/A	2	23	1	1	1	2	3	-3	1	2	1	3	3	1	2	2	1	1	2	1	1	1
404	2021/10/31 18:43:22	108s	Wechat	N/A	2	24	1	1	1	2	2	-3	-3	1	1	3	3	3	2	4	1	1	1	1	1	1
405	2021/10/31 18:43:42	97s	Wechat	N/A	2	24	1	3	2	2	1	1	-3	1	8	3	3	2	1	3	3	9	8	8	3	1
406	2021/10/31 18:44:31	62s	Wechat	N/A	1	24	1	1	1	2	1	3	-3	4	5	3	3	5	2	2	7	4	8	3	9	1
407	2021/10/31 18:44:56	125s	Wechat	N/A	2	24	1	1	1	2	2	-3	-3	1	1	1	4	1	3	3	1	1	1	1	1	1
408	2021/10/31 18:45:55	102s	Wechat	N/A	2	21	1	1	1	2	1	3	-3	4	3	3	3	3	3	2	1	1	1	1	1	1
409	2021/10/31 18:45:56	90s	Wechat	N/A	2	23	1	1	2	2	1	3	-3	4	3	3	2	3	3	4	1	7	7	4	1	1
410	2021/10/31 18:49:30	93s	Wechat	N/A	2	25	1	1	1	2	2	-3	-3	2	2	3	1	2	2	3	1	1	1	1	1	1
411	2021/10/31 18:50:41	89s	Wechat	N/A	2	22	1	1	1	2	1	4	-3	4	1	3	3	1	2	3	1	1	3	1	1	1
412	2021/10/31 18:53:55	105s	Wechat	N/A	2	23	1	1	1	2	1	3	-3	4	2	3	4	3	4	3	1	2	2	2	1	1
413	2021/10/31 18:54:36	100s	Wechat	N/A	1	23	1	1	1	2	1	3	-3	3	2	3	3	1	2	4	1	3	3	3	3	1
414	2021/10/31 18:54:41	109s	Wechat	N/A	1	32	2	2	3	1	2	-3	-3	3	5	2	3	2	2	2	3	5	3	2	2	1
415	2021/10/31 18:56:21	100s	Wechat	N/A	2	22	1	1	1	2	1	1	-3	4	2	3	3	3	3	3	1	1	2	1	1	1
416	2021/10/31 18:58:11	87s	Wechat	N/A	1	31	1	3	3	1	1	3	-3	3	10	2	3	3	3	3	7	11	9	10	3	1
417	2021/10/31 19:00:14	85s	Wechat	N/A	1	32	2	3	3	1	1	1	-3	2	4	1	3	2	2	2	6	6	6	6	6	1
418	2021/10/31 19:03:52	158s	Wechat	N/A	1	31	1	3	3	1	2	-3	-3	2	8	3	3	1	3	3	3	6	6	8	9	1
419	2021/10/31 19:07:13	234s	Wechat	N/A	2	26	1	3	1	2	2	-3	-3	2	10	3	2	3	2	3	1	1	3	5	1	1
420	2021/10/31 19:07:34	115s	Wechat	N/A	2	25	1	2	1	2	1	3	-3	3	2	2	3	1	3	2	4	11	10	6	6	1
421	2021/10/31 19:08:25	82s	Wechat	N/A	2	24	1	2	1	2	1	3	-3	4	4	3	3	3	3	2	6	11	11	11	5	2
422	2021/10/31 19:10:10	135s	Wechat	N/A	2	24	1	2	1	2	1	1	-3	2	4	3	3	1	3	2	10	11	11	9	6	1
423	2021/10/31 19:11:19	138s	Wechat	N/A	2	27	1	3	2	2	1	1	-3	1	8	1	3	2	2	1	1	9	9	6	8	1
424	2021/10/31 19:14:01	88s	Wechat	N/A	2	26	1	3	1	2	2	-3	-3	1	5	1	3	2	2	3	5	4	5	4	6	1
425	2021/10/31 19:14:05	91s	Wechat	N/A	2	23	1	1	1	2	1	2	-3	2	3	3	3	1	4	3	1	7	4	7	7	1
426	2021/10/31 19:14:33	175s	Wechat	N/A	2	22	1	1	1	2	1	2	-3	3	2	3	4	3	4	3	2	6	6	8	3	1
427	2021/10/31 19:15:26	108s	Wechat	N/A	2	23	1	1	1	2	1	3	-3	3	2	3	3	3	3	2	2	4	4	2	3	2
428	2021/10/31 19:15:35	169s	Wechat	N/A	2	25	1	2	1	2	1	3	-3	3	4	3	3	2	4	3	4	4	5	5	5	1
429	2021/10/31 19:17:01	173s	Wechat	N/A	2	28	1	2	1	2	1	1	-3	2	3	3	3	5	3	4	4	4	3	7	8	1
430	2021/10/31 19:21:46	79s	Wechat	N/A	1	21	1	1	1	2	2	-3	-3	1	2	3	3	3	3	2	1	1	1	2	2	1
431	2021/10/31 19:25:37	83s	Wechat	N/A	1	22	1	1	1	2	3	-3	4	2	1	4	4	2	3	3	11	10	11	11	11	1
432	2021/10/31 19:44:48	228s	Wechat	N/A	2	23	1	1	1	2	2	-3	-3	2	2	3	3	5	3	3	2	4	4	6	4	1
433	2021/10/31 19:45:48	70s	Wechat	N/A	1	24	1	2	3	2	1	1	-3	4	4	3	1	4	3	3	2	4	3	2	2	1
434	2021/10/31 20:10:16	102s	Wechat	N/A	2	25	1	2	1	2	1	3	-3	3	4	1	2	3	3	3	1	7	7	7	5	1
435	2021/10/31 20:23:40	141s	Wechat	N/A	2	24	1	1	1	2	2	-3	-3	2	2	1	3	5	3	2	1	2	2	1	1	1
436	2021/10/31 20:33:18	79s	Wechat	N/A	1	28	1	1	3	1	2	-3	-3	4	1	1	2	2	2	3	1	1	3	1	1	1
437	2021/10/31 20:33:27	167s	URL	Direct	1	23	1	1	1	2	1	2	-3	3	3	1	2	2	2	3	2	9	9	4	3	1
438	2021/10/31 20:35:26	191s	Wechat	N/A	1	31	2	1	3	1	1	3	-3	2	2	1	4	5	3	3	1	1	1	1	1	1
439	2021/10/31 20:36:36	87s	Wechat	N/A	1	24	1	2	3	2	2	-3	-3	1	4	1	4	5	1	1	11	11	11	11	11	2
440	2021/10/31 20:36:39	105s	Wechat	N/A	1	29	2	1	3	1	2	-3	-3	4	2	2	3	3	4	3	1	4	2	1	1	1
441	2021/10/31 20:37:15	64s	Wechat	N/A	1	27	1	1	3	1	2	-3	-3	1	1	1	4	4	4	3	1	1	1	1	1	1
442	2021/10/31 20:37:49	59s	Wechat	N/A	1	27	1	1	3	1	2	-3	-3	1	3	2	4	4	4	3	1	1	4	1	1	1
443	2021/10/31 20:38:06	86s	Wechat	N/A	1	20	1	1	3	2	1	3	-3	5	2	2	3	4	2	2	1	1	1	1	1	1
444	2021/10/31 20:39:20	110s	Wechat	N/A	1	33	1	1	3	1	2	-3	-3	2	1	1	3	4	3	3	1	1	1	1	1	1
445	2021/10/31 20:39:31	81s	Wechat	N/A	2	22	1	1	1	2	2	-3	-3	4	2	3	3	4	3	4	1	1	2	1	1	1
446	2021/10/31 20:40:16	86s	Wechat	N/A	1	27	1	1	3	1	2	-3	-3	1	2	3	3	2	2	4	3	4	2	1	1	1
447	2021/10/31 20:42:42	35s	Wechat	N/A	1	28	1	1	4	1	2	-3	-3	5	1	1	4	1	2	2	1	1	1	1	1	1
448	2021/10/31 20:43:24	99s	Wechat	N/A	1	27	1	1	3	1	1	1	-3	3	2	1	4	3	3	4	2	2	2	2	2	1
449	2021/10/31 20:48:34	91s	Wechat	N/A	1	24	1	1	1	2	2	-3	-3	1	1	2	3	3	3	3	1	1	1	1	1	1
450	2021/10/31 20:55:51	101s	Wechat	N/A	1	26	1	1	3	1	1	4	-3	5	2	1	4	3	3	4	2	4	5	3	4	1
451	2021/10/31 21:02:05	95s	Wechat	N/A	2	26	1	1	3	1	2	-3	-3	3	1	2	3	2	3	4	2	2	8	5	4	1
452	2021/10/31 21:03:53	89s	Wechat	N/A	1	27	1	1	3	1	3	-3	6	1	1	2	3	2	3	3	1	1	1	1	4	1
453	2021/10/31 21:04:41	127s	Wechat	N/A	1	31	1	1	4	1	1	4	-3	3	2	1	3	2	3	3	1	6	3	2	1	1
454	2021/10/31 21:20:00	48s	Wechat	N/A	1	28	2	1	4	1	2	-3	-3	1	1	1	3	2	4	3	1	1	1	1	1	1
455	2021/10/31 21:21:53	118s	Wechat	N/A	1	26	1	1	3	1	2	-3	-3	2	3	2	3	3	3	2	2	2	3	2	1	1
456	2021/10/31 21:22:44	203s	Wechat	N/A	2	26	1	2	1	2	2	-3	-3	2	3	3	3	3	3	3	1	11	11	11	4	1
457	2021/10/31 21:23:15	84s	Wechat	N/A	2	25	1	2	1	2	1	3	-3	4	5	3	4	4	3	5	9	11	11	11	9	1
458	2021/10/31 21:24:32	167s	Wechat	N/A	2	24	1	2	1	2	1	2	-3	2	3	3	3	4	4	5	1	11	6	7	6	1
459	2021/10/31 21:24:58	72s	Wechat	N/A	1	29	1	1	4	1	2	-3	-3	1	2	2	3	2	4	2	1	1	1	1	1	1
460	2021/10/31 21:42:52	77s	Wechat	N/A	1	33	2	4	3	1	2	-3	-3	3	2	1	3	2	3	4	1	1	1	1	1	1
461	2021/10/31 22:03:28	99s	Wechat	N/A	1	30	2	2	3	1	1	2	-3	4	4	2	3	2	1	2	6	5	6	7	7	1
462	2021/10/31 22:20:59	67s	Wechat	N/A	1	27	2	1	3	1	1	3	-3	2	2	1	4	4	4	2	2	2	2	2	2	1
463	2021/10/31 22:39:08	118s	Wechat	N/A	2	25	1	4	3	2	3	-3	5	4	2	1	3	3	4	4	1	1	1	2	2	1
464	2021/10/31 22:59:48	134s	Wechat	N/A	2	32	2	4	3	1	1	3	-3	4	2	2	4	3	4	4	7	10	10	11	11	1
465	2021/11/1 8:07:42	175s	Wechat	N/A	1	39	2	6	4	2	1	1	-3	2	7	4	4	1	4	3	1	1	6	1	6	1
466	2021/11/1 19:27:44	69s	Wechat	N/A	1	27	1	4	3	2	1	3	-3	5	1	4	4	5	5	5	1	1	1	1	1	1
467	2021/11/1 19:28:08	76s	Wechat	N/A	1	27	1	4	3	2	1	3	-3	5	1	1	4	2	3	3	1	1	1	8	8	2
468	2021/11/1 19:28:18	98s	Wechat	N/A	1	30	2	1	4	1	2	-3	-3	1	2	1	3	2	4	3	1	1	1	2	2	1
469	2021/11/1 19:28:18	87s	Wechat	N/A	2	23	1	1	1	2	2	-3	-3	1	2	3	3	2	2	2	1	1	1	2	1	1
470	2021/11/1 19:28:27	83s	Wechat	N/A	1	24	1	1	1	2	2	-3	-3	3	4	4	4	5	3	2	1	7	6	5	3	1
471	2021/11/1 19:28:41	125s	Wechat	N/A	2	24	1	1	1	2	3	-3	6	1	1	1	3	1	4	2	1	1	1	1	1	1
472	2021/11/1 19:28:51	60s	Wechat	N/A	2	22	1	1	1	2	2	-3	-3	5	2	1	3	2	3	3	3	3	3	6	7	1
473	2021/11/1 19:29:31	135s	Wechat	N/A	1	24	1	1	1	2	1	1	-3	3	2	3	3	5	3	3	1	1	1	1	1	1
474	2021/11/1 19:29:33	119s	Wechat	N/A	2	23	1	1	1	2	1	3	-3	4	2	2	3	3	5	5	1	1	1	1	1	1
475	2021/11/1 19:29:35	127s	Wechat	N/A	2	26	1	1	1	2	2	-3	-3	2	1	3	3	1	3	3	1	1	1	1	1	1
476	2021/11/1 19:31:13	109s	Wechat	N/A	1	23	1	1	1	2	2	-3	-3	1	4	1	4	3	3	3	4	1	5	4	1	1
477	2021/11/1 19:32:22	126s	Wechat	N/A	1	24	1	1	1	2	2	-3	-3	4	3	3	2	2	1	2	1	3	4	3	4	1
478	2021/11/1 19:35:09	97s	Wechat	N/A	2	24	1	1	1	2	2	-3	-3	3	1	3	4	2	2	2	1	1	1	1	1	1
479	2021/11/1 19:35:53	80s	Wechat	N/A	1	23	1	1	1	2	1	3	-3	1	3	4	4	2	3	2	1	1	1	1	1	1
480	2021/11/1 19:36:59	101s	Wechat	N/A	1	24	1	1	1	2	1	4	-3	1	1	4	3	2	2	4	1	1	6	1	1	1
481	2021/11/1 19:39:16	99s	Wechat	N/A	2	23	1	1	1	2	2	-3	-3	1	1	2	3	5	3	3	1	1	1	1	1	1
482	2021/11/1 19:39:37	124s	Wechat	N/A	1	24	1	1	1	2	2	-3	-3	2	1	3	3	2	3	3	1	6	3	3	1	1
483	2021/11/1 19:39:43	165s	Wechat	N/A	2	23	1	1	1	2	1	2	-3	4	2	3	3	3	3	3	1	1	1	1	1	1
484	2021/11/1 19:40:05	114s	Wechat	N/A	1	24	1	1	1	2	2	-3	-3	2	1	1	4	2	3	3	1	1	1	1	1	1
485	2021/11/1 19:40:32	67s	Wechat	N/A	1	23	1	1	1	2	2	-3	-3	5	2	1	4	4	4	3	1	2	4	3	2	1
486	2021/11/1 19:42:44	113s	Wechat	N/A	2	23	1	1	1	2	2	-3	-3	1	1	3	3	3	2	4	1	1	1	1	1	1
487	2021/11/1 19:43:00	106s	Wechat	N/A	1	27	2	1	1	2	1	3	-3	3	2	2	4	2	4	2	1	1	2	1	1	1
488	2021/11/1 19:43:24	123s	Wechat	N/A	1	23	1	1	1	2	2	-3	-3	3	2	3	4	3	3	3	4	6	1	1	1	1
489	2021/11/1 19:43:25	91s	Wechat	N/A	1	24	1	1	1	2	2	-3	-3	2	2	2	3	3	4	1	3	2	7	6	5	1
490	2021/11/1 19:43:32	130s	Wechat	N/A	2	28	1	1	2	1	2	-3	-3	2	1	3	3	2	4	3	1	1	1	1	1	1
491	2021/11/1 19:43:45	96s	Wechat	N/A	2	23	1	1	1	2	2	-3	-3	2	3	4	3	3	3	4	1	1	2	1	1	1
492	2021/11/1 19:45:10	83s	Wechat	N/A	2	24	1	1	1	2	3	-3	2	1	3	1	3	5	4	2	9	9	10	6	4	1
493	2021/11/1 19:45:15	223s	Wechat	N/A	2	29	1	1	1	2	2	-3	-3	3	2	1	3	3	3	3	1	1	1	1	1	1
494	2021/11/1 19:45:23	319s	Wechat	N/A	1	26	1	1	1	2	1	3	-3	3	4	3	3	3	3	3	1	5	1	1	1	1
495	2021/11/1 19:46:10	88s	Mobile phone to submit	Direct	2	24	1	1	1	2	2	-3	-3	3	1	1	4	1	3	2	1	1	1	2	1	1
496	2021/11/1 19:46:11	145s	Wechat	N/A	1	24	1	1	1	2	2	-3	-3	4	1	3	3	2	4	2	1	1	5	3	1	1
497	2021/11/1 19:46:20	194s	Wechat	N/A	2	24	1	1	1	2	2	-3	-3	2	1	3	4	2	2	2	1	1	1	1	1	1
498	2021/11/1 19:47:58	33s	Wechat	N/A	1	25	1	1	1	2	2	-3	-3	2	7	2	1	1	1	3	7	6	7	7	6	1
499	2021/11/1 19:50:02	81s	Wechat	N/A	2	26	2	1	1	2	1	3	-3	2	1	3	4	1	1	2	1	1	1	1	1	1
500	2021/11/1 19:50:29	89s	Wechat	N/A	1	27	1	1	4	2	2	-3	-3	3	1	3	4	4	3	3	1	1	1	1	1	1
501	2021/10/31 10:42:07	105s	Wechat	N/A	1	36	2	4	4	1	2	-3	-3	3	2	1	4	3	3	3	2	6	3	3	1	1
502	2021/10/31 11:47:48	117s	Wechat	N/A	2	24	1	3	1	2	1	2	-3	3	8	3	4	2	4	4	8	8	5	9	9	1

## Sheet: Sheet2_correspondence
	A	B	C	D	E	F	J	H	I	J	K	None
Item1	1	2
Item2	Completion, integers needed
Item3	1	2	3
Item4	1	2	3	4	5	6
Item5	1	2	3	4
Item6	1	2
Item7	1	2	3
Item8.1 (optional)	1	2	3	4								-3
Item8.2 (optional)	1	2	3	4	5	6						-3
Item9	1	2	3	4	5
Item10	1	2	3	4	5	6	7	8	9	10	11
Item11	1	2	3	4
Item12	1	2	3	4
Item13	1	2	3	4	5
Item14	1	2	3	4	5
Item15	1	2	3	4	5
Item16	1-11 (Respectively corresponding to 0-10 scores)
Item17
Item18
Item19
Item20
Item21	1	2
